# Supplementary material for: Pituitary adenylate cyclase–activating polypeptide (PACAP-38) plays an inhibitory role against inflammation induced by chemical damage to zebrafish hair cells
Source: PLoS One. 2018 Jun 1;13(6):e0198180. doi: 10.1371/journal.pone.0198180 (PMC5983416; doi:10.1371/journal.pone.0198180)
Supplement: S2 File — (XLSX) [file pone.0198180.s002.xlsx]

## Sheet: neutrophil count
Number of neutrophils associated with damaged hair cells in individual groups						n/group=15
Raw data
Sample number	control	CuSO4	CuSO4 + PACAP-38	PACAP-38
1	0	26	12	0
2	0	20	7	0
3	3	27	8	3
4	2	21	7	3
5	0	25	13	0
6	1	27	16	0
7	2	25	12	1
8	2	23	7	1
9	4	27	6	1
10	0	26	9	3
11	0	21	10	4
12	0	23	12	3
13	2	26	10	3
14	1	23	12	3
15	3	25	10	3
