# Supplementary material for: Pituitary adenylate cyclase–activating polypeptide (PACAP-38) plays an inhibitory role against inflammation induced by chemical damage to zebrafish hair cells
Source: PLoS One. 2018 Jun 1;13(6):e0198180. doi: 10.1371/journal.pone.0198180 (PMC5983416; doi:10.1371/journal.pone.0198180)
Supplement: S3 File — (XLSX) [file pone.0198180.s003.xlsx]

## Sheet: Results raw data
Real-Time PCR collected data
Well	Sample Name	Target Name	Reporter	RQ	RQ Min	RQ Max	Cт	Cт Mean	Cт SD	Ct Threshold	Tm1
A1	ctrl	Bact	SYBR				17.9398	17.9407	0.0125135	2.0632	83.2788
A2	ctrl	Bact	SYBR				17.9287	17.9407	0.0125135	2.0632	83.2788
A3	ctrl	Bact	SYBR				17.9536	17.9407	0.0125135	2.0632	83.2788
A4	CuSO4	Bact	SYBR				17.4308	17.4608	0.0540994	2.0632	83.4508
A5	CuSO4	Bact	SYBR				17.4283	17.4608	0.0540994	2.0632	83.4508
A6	CuSO4	Bact	SYBR				17.5232	17.4608	0.0540994	2.0632	83.6228
A7	PACAP+CuSO4	Bact	SYBR				17.7784	17.7391	0.0340076	2.0632	83.6228
A8	PACAP+CuSO4	Bact	SYBR				17.7209	17.7391	0.0340076	2.0632	83.4508
A9	PACAP+CuSO4	Bact	SYBR				17.7181	17.7391	0.0340076	2.0632	83.4508
A10	PACAP	Bact	SYBR				17.6962	17.7591	0.0579408	2.0632	83.2788
A11	PACAP	Bact	SYBR				17.7707	17.7591	0.0579408	2.0632	83.2788
A12	PACAP	Bact	SYBR				17.8103	17.7591	0.0579408	2.0632	83.1067
C1	ctrl	ATF3	SYBR	1	0.37948	2.63519	26.955	27.9587	0.871976	2.07571	86.0311
C2	ctrl	ATF3	SYBR	1	0.37948	2.63519	28.5294	27.9587	0.871976	2.07571	86.2031
C3	ctrl	ATF3	SYBR	1	0.37948	2.63519	28.3917	27.9587	0.871976	2.07571	86.3751
C4	CuSO4	ATF3	SYBR	3.86062	2.93393	5.08	25.4813	25.5299	0.241041	2.07571	86.3751
C5	CuSO4	ATF3	SYBR	3.86062	2.93393	5.08	25.7916	25.5299	0.241041	2.07571	86.3751
C6	CuSO4	ATF3	SYBR	3.86062	2.93393	5.08	25.3169	25.5299	0.241041	2.07571	86.3751
C7	PACAP+CuSO4	ATF3	SYBR	0.888078	0.699997	1.12669	27.9786	27.9284	0.21147	2.07571	86.3751
C8	PACAP+CuSO4	ATF3	SYBR	0.888078	0.699997	1.12669	28.1102	27.9284	0.21147	2.07571	86.2031
C9	PACAP+CuSO4	ATF3	SYBR	0.888078	0.699997	1.12669	27.6963	27.9284	0.21147	2.07571	86.2031
C10	PACAP	ATF3	SYBR	0.245989	0.0540686	1.11914	29.7809	29.8004	1.36231	2.07571	86.0311
C11	PACAP	ATF3	SYBR	0.245989	0.0540686	1.11914	31.1724	29.8004	1.36231	2.07571	86.0311
C12	PACAP	ATF3	SYBR	0.245989	0.0540686	1.11914	28.448	29.8004	1.36231	2.07571	85.8591
D1	ctrl	IL-1	SYBR	1	0.973618	1.0271	29.8784	29.8594	0.0205532	2.26372	81.9026
D2	ctrl	IL-1	SYBR	1	0.973618	1.0271	29.8622	29.8594	0.0205532	2.26372	82.0746
D3	ctrl	IL-1	SYBR	1	0.973618	1.0271	29.8376	29.8594	0.0205532	2.26372	82.0746
D4	CuSO4	IL-1	SYBR	5.61147	5.06739	6.21398	26.921	26.8911	0.0741533	2.26372	82.2466
D5	CuSO4	IL-1	SYBR	5.61147	5.06739	6.21398	26.9456	26.8911	0.0741533	2.26372	82.0746
D6	CuSO4	IL-1	SYBR	5.61147	5.06739	6.21398	26.8066	26.8911	0.0741533	2.26372	82.0746
D7	PACAP+CuSO4	IL-1	SYBR	3.44409	3.15839	3.75563	27.7978	27.8737	0.0701273	2.26372	82.0746
D8	PACAP+CuSO4	IL-1	SYBR	3.44409	3.15839	3.75563	27.8872	27.8737	0.0701273	2.26372	82.0746
D9	PACAP+CuSO4	IL-1	SYBR	3.44409	3.15839	3.75563	27.9361	27.8737	0.0701273	2.26372	81.9026
D10	PACAP	IL-1	SYBR	0.820585	0.767828	0.876966	29.9459	29.963	0.0148216	2.26372	81.9026
D11	PACAP	IL-1	SYBR	0.820585	0.767828	0.876966	29.9723	29.963	0.0148216	2.26372	81.7306
D12	PACAP	IL-1	SYBR	0.820585	0.767828	0.876966	29.9708	29.963	0.0148216	2.26372	81.5585
E1	ctrl	IL-6	SYBR	1	0.893244	1.11951	26.8541	26.7399	0.100833	1.46846	79.6663
E2	ctrl	IL-6	SYBR	1	0.893244	1.11951	26.6632	26.7399	0.100833	1.46846	80.0104
E3	ctrl	IL-6	SYBR	1	0.893244	1.11951	26.7024	26.7399	0.100833	1.46846	80.0104
E4	CuSO4	IL-6	SYBR	1.87077	1.77612	1.97697	25.3924	25.4596	0.0883188	1.46846	80.1824
E5	CuSO4	IL-6	SYBR	1.87077	1.77612	1.97697	25.5596	25.4596	0.0883188	1.46846	80.0104
E6	CuSO4	IL-6	SYBR	1.87077	1.77612	1.97697	25.4267	25.4596	0.0883188	1.46846	80.0104
E7	PACAP+CuSO4	IL-6	SYBR	0.790175	0.757416	0.824351	26.8627	26.8781	0.0171957	1.46846	80.0104
E8	PACAP+CuSO4	IL-6	SYBR	0.790175	0.757416	0.824351	26.875	26.8781	0.0171957	1.46846	79.8383
E9	PACAP+CuSO4	IL-6	SYBR	0.790175	0.757416	0.824351	26.8966	26.8781	0.0171957	1.46846	79.8383
E10	PACAP	IL-6	SYBR	0.976083	0.901627	1.05669	26.5487	26.5932	0.041746	1.46846	79.6663
E11	PACAP	IL-6	SYBR	0.976083	0.901627	1.05669	26.5995	26.5932	0.041746	1.46846	79.6663
E12	PACAP	IL-6	SYBR	0.976083	0.901627	1.05669	26.6315	26.5932	0.041746	1.46846	79.4943
F1	ctrl	IL-8	SYBR	1	0.954878	1.04725	27.2104	27.2028	0.0396263	1.14605	78.6342
F2	ctrl	IL-8	SYBR	1	0.954878	1.04725	27.2381	27.2028	0.0396263	1.14605	78.8062
F3	ctrl	IL-8	SYBR	1	0.954878	1.04725	27.1599	27.2028	0.0396263	1.14605	78.9782
F4	CuSO4	IL-8	SYBR	1.5848	1.48402	1.69242	26.0669	26.0586	0.0238724	1.14605	78.9782
F5	CuSO4	IL-8	SYBR	1.5848	1.48402	1.69242	26.0772	26.0586	0.0238724	1.14605	78.9782
F6	CuSO4	IL-8	SYBR	1.5848	1.48402	1.69242	26.0317	26.0586	0.0238724	1.14605	78.9782
F7	PACAP+CuSO4	IL-8	SYBR	1.06256	0.985951	1.14513	26.8542	26.9137	0.0581336	1.14605	78.9782
F8	PACAP+CuSO4	IL-8	SYBR	1.06256	0.985951	1.14513	26.9703	26.9137	0.0581336	1.14605	78.8062
F9	PACAP+CuSO4	IL-8	SYBR	1.06256	0.985951	1.14513	26.9166	26.9137	0.0581336	1.14605	78.6342
F10	PACAP	IL-8	SYBR	1.08988	1.01074	1.17522	26.9369	26.897	0.0353003	1.14605	78.6342
F11	PACAP	IL-8	SYBR	1.08988	1.01074	1.17522	26.8699	26.897	0.0353003	1.14605	78.4622
F12	PACAP	IL-8	SYBR	1.08988	1.01074	1.17522	26.8842	26.897	0.0353003	1.14605	78.2902
G1	ctrl	IL-10	SYBR	1	0.916008	1.09169	28.8752	28.7858	0.0779596	1.227	78.1181
G2	ctrl	IL-10	SYBR	1	0.916008	1.09169	28.7321	28.7858	0.0779596	1.227	78.4622
G3	ctrl	IL-10	SYBR	1	0.916008	1.09169	28.75	28.7858	0.0779596	1.227	78.4622
G4	CuSO4	IL-10	SYBR	0.80964	0.756582	0.866418	28.5828	28.6105	0.0281846	1.227	78.4622
G5	CuSO4	IL-10	SYBR	0.80964	0.756582	0.866418	28.6096	28.6105	0.0281846	1.227	78.4622
G6	CuSO4	IL-10	SYBR	0.80964	0.756582	0.866418	28.6391	28.6105	0.0281846	1.227	78.4622
G7	PACAP+CuSO4	IL-10	SYBR	0.846749	0.778315	0.9212	28.7848	28.8242	0.0677946	1.227	78.4622
G8	PACAP+CuSO4	IL-10	SYBR	0.846749	0.778315	0.9212	28.7853	28.8242	0.0677946	1.227	78.2902
G9	PACAP+CuSO4	IL-10	SYBR	0.846749	0.778315	0.9212	28.9025	28.8242	0.0677946	1.227	78.1181
G10	PACAP	IL-10	SYBR	1.07975	0.949659	1.22767	28.608	28.4935	0.0999686	1.227	78.1181
G11	PACAP	IL-10	SYBR	1.07975	0.949659	1.22767	28.424	28.4935	0.0999686	1.227	78.1181
G12	PACAP	IL-10	SYBR	1.07975	0.949659	1.22767	28.4483	28.4935	0.0999686	1.227	77.9461
H1	ctrl	MARCO	SYBR	1	0.8759	1.14168	27.9799	27.8648	0.118596	1.53018	84.4829
H2	ctrl	MARCO	SYBR	1	0.8759	1.14168	27.8717	27.8648	0.118596	1.53018	84.6549
H3	ctrl	MARCO	SYBR	1	0.8759	1.14168	27.743	27.8648	0.118596	1.53018	84.4829
H4	CuSO4	MARCO	SYBR	0.872151	0.820283	0.927298	27.5848	27.5823	0.010878	1.53018	84.6549
H5	CuSO4	MARCO	SYBR	0.872151	0.820283	0.927298	27.5703	27.5823	0.010878	1.53018	84.6549
H6	CuSO4	MARCO	SYBR	0.872151	0.820283	0.927298	27.5916	27.5823	0.010878	1.53018	84.6549
H7	PACAP+CuSO4	MARCO	SYBR	0.802929	0.763127	0.844806	27.9557	27.9799	0.0306146	1.53018	84.4829
H8	PACAP+CuSO4	MARCO	SYBR	0.802929	0.763127	0.844806	28.0143	27.9799	0.0306146	1.53018	84.3109
H9	PACAP+CuSO4	MARCO	SYBR	0.802929	0.763127	0.844806	27.9698	27.9799	0.0306146	1.53018	84.3109
H10	PACAP	MARCO	SYBR	0.791841	0.690871	0.907568	27.9408	28.0199	0.108235	1.53018	84.3109
H11	PACAP	MARCO	SYBR	0.791841	0.690871	0.907568	27.9757	28.0199	0.108235	1.53018	84.1389
H12	PACAP	MARCO	SYBR	0.791841	0.690871	0.907568	28.1433	28.0199	0.108235	1.53018	84.1389
Well	Sample Name	Target Name	Reporter	RQ	RQ Min	RQ Max	Cт	Cт Mean	Cт SD	Ct Threshold	Tm1
A1	ctrl	Bact	SYBR				16.9857	16.8982	0.0829308	2.14769	83.3166
A2	ctrl	Bact	SYBR				16.8883	16.8982	0.0829308	2.14769	83.3166
A3	ctrl	Bact	SYBR				16.8207	16.8982	0.0829308	2.14769	83.3166
A4	CuSO4	Bact	SYBR				16.9449	16.947	0.0152522	2.14769	83.4896
A5	CuSO4	Bact	SYBR				16.9631	16.947	0.0152522	2.14769	83.4896
A6	CuSO4	Bact	SYBR				16.9328	16.947	0.0152522	2.14769	83.6627
A7	PACAP+CuSO4	Bact	SYBR				16.823	16.8436	0.0574387	2.14769	83.6627
A8	PACAP+CuSO4	Bact	SYBR				16.9085	16.8436	0.0574387	2.14769	83.4896
A9	PACAP+CuSO4	Bact	SYBR				16.7993	16.8436	0.0574387	2.14769	83.3166
A10	PACAP	Bact	SYBR				16.5186	16.6172	0.0880583	2.14769	83.3166
A11	PACAP	Bact	SYBR				16.688	16.6172	0.0880583	2.14769	83.3166
A12	PACAP	Bact	SYBR				16.6451	16.6172	0.0880583	2.14769	83.1435
C1	ctrl	ATF3	SYBR	1	0.526395	1.89971	24.9251	25.5761	0.571552	1.65832	85.9124
C2	ctrl	ATF3	SYBR	1	0.526395	1.89971	25.8074	25.5761	0.571552	1.65832	86.2586
C3	ctrl	ATF3	SYBR	1	0.526395	1.89971	25.9957	25.5761	0.571552	1.65832	86.2586
C4	CuSO4	ATF3	SYBR	2.60349	1.92787	3.51588	24.5023	24.2444	0.269966	1.65832	86.4316
C5	CuSO4	ATF3	SYBR	2.60349	1.92787	3.51588	24.267	24.2444	0.269966	1.65832	86.4316
C6	CuSO4	ATF3	SYBR	2.60349	1.92787	3.51588	23.9638	24.2444	0.269966	1.65832	86.4316
C7	PACAP+CuSO4	ATF3	SYBR	1.45649	0.890529	2.38213	24.4721	24.9789	0.439034	1.65832	86.2586
C8	PACAP+CuSO4	ATF3	SYBR	1.45649	0.890529	2.38213	25.2428	24.9789	0.439034	1.65832	86.2586
C9	PACAP+CuSO4	ATF3	SYBR	1.45649	0.890529	2.38213	25.2219	24.9789	0.439034	1.65832	86.0855
C10	PACAP	ATF3	SYBR	0.395881	0.168451	0.930369	26.4354	26.6319	0.76397	1.65832	86.0855
C11	PACAP	ATF3	SYBR	0.395881	0.168451	0.930369	27.475	26.6319	0.76397	1.65832	85.9124
C12	PACAP	ATF3	SYBR	0.395881	0.168451	0.930369	25.9854	26.6319	0.76397	1.65832	85.7394
D1	ctrl	IL-1	SYBR	1	0.905491	1.10437	28.7254	28.7209	0.0332578	1.8332	81.9321
D2	ctrl	IL-1	SYBR	1	0.905491	1.10437	28.7517	28.7209	0.0332578	1.8332	82.1052
D3	ctrl	IL-1	SYBR	1	0.905491	1.10437	28.6856	28.7209	0.0332578	1.8332	82.1052
D4	CuSO4	IL-1	SYBR	3.99975	3.71965	4.30095	26.7523	26.7697	0.0635388	1.8332	82.2782
D5	CuSO4	IL-1	SYBR	3.99975	3.71965	4.30095	26.7167	26.7697	0.0635388	1.8332	82.2782
D6	CuSO4	IL-1	SYBR	3.99975	3.71965	4.30095	26.8402	26.7697	0.0635388	1.8332	82.1052
D7	PACAP+CuSO4	IL-1	SYBR	2.35387	2.11548	2.61049	27.8822	27.9204	0.0332268	1.8332	82.1052
D8	PACAP+CuSO4	IL-1	SYBR	2.35387	2.11548	2.61049	27.9418	27.9204	0.0332268	1.8332	81.9321
D9	PACAP+CuSO4	IL-1	SYBR	2.35387	2.11548	2.61049	27.9374	27.9204	0.0332268	1.8332	81.9321
D10	PACAP	IL-1	SYBR	0.759614	0.674751	0.85515	28.7782	28.8366	0.0601151	1.8332	81.7591
D11	PACAP	IL-1	SYBR	0.759614	0.674751	0.85515	28.8332	28.8366	0.0601151	1.8332	81.7591
D12	PACAP	IL-1	SYBR	0.759614	0.674751	0.85515	28.8983	28.8366	0.0601151	1.8332	81.586
E1	ctrl	IL-6	SYBR	1	0.89001	1.12358	25.96	26.0319	0.0641905	1.13677	79.6824
E2	ctrl	IL-6	SYBR	1	0.89001	1.12358	26.0835	26.0319	0.0641905	1.13677	79.8554
E3	ctrl	IL-6	SYBR	1	0.89001	1.12358	26.0521	26.0319	0.0641905	1.13677	80.0285
E4	CuSO4	IL-6	SYBR	1.17368	1.148	1.19993	25.8349	25.8496	0.0127942	1.13677	80.0285
E5	CuSO4	IL-6	SYBR	1.17368	1.148	1.19993	25.8587	25.8496	0.0127942	1.13677	80.0285
E6	CuSO4	IL-6	SYBR	1.17368	1.148	1.19993	25.855	25.8496	0.0127942	1.13677	80.0285
E7	PACAP+CuSO4	IL-6	SYBR	1.00267	1.07667	1.27722	25.694	25.7474	0.0510815	1.13677	79.8554
E8	PACAP+CuSO4	IL-6	SYBR	1.00267	1.07667	1.27722	25.7526	25.7474	0.0510815	1.13677	79.8554
E9	PACAP+CuSO4	IL-6	SYBR	1.00267	1.07667	1.27722	25.7957	25.7474	0.0510815	1.13677	79.6824
E10	PACAP	IL-6	SYBR	0.879938	0.795574	0.973249	25.9591	25.9354	0.0217741	1.13677	79.6824
E11	PACAP	IL-6	SYBR	0.879938	0.795574	0.973249	25.9309	25.9354	0.0217741	1.13677	79.5093
E12	PACAP	IL-6	SYBR	0.879938	0.795574	0.973249	25.9162	25.9354	0.0217741	1.13677	79.5093
G1	ctrl	IL-10	SYBR	1	0.901766	1.10894	27.9114	27.942	0.0422244	1.20447	78.1249
G2	ctrl	IL-10	SYBR	1	0.901766	1.10894	27.9902	27.942	0.0422244	1.20447	78.2979
G3	ctrl	IL-10	SYBR	1	0.901766	1.10894	27.9243	27.942	0.0422244	1.20447	78.471
G4	CuSO4	IL-10	SYBR	1.34923	1.24111	1.46677	27.6432	27.5586	0.0736135	1.20447	78.471
G5	CuSO4	IL-10	SYBR	1.34923	1.24111	1.46677	27.5092	27.5586	0.0736135	1.20447	78.471
G6	CuSO4	IL-10	SYBR	1.34923	1.24111	1.46677	27.5233	27.5586	0.0736135	1.20447	78.471
G7	PACAP+CuSO4	IL-10	SYBR	1.57058	1.43389	1.7203	27.2957	27.236	0.0584506	1.20447	78.2979
G8	PACAP+CuSO4	IL-10	SYBR	1.57058	1.43389	1.7203	27.1789	27.236	0.0584506	1.20447	78.2979
G9	PACAP+CuSO4	IL-10	SYBR	1.57058	1.43389	1.7203	27.2334	27.236	0.0584506	1.20447	78.1249
G10	PACAP	IL-10	SYBR	1.01182	0.915649	1.1181	27.629	27.644	0.0180512	1.20447	78.1249
G11	PACAP	IL-10	SYBR	1.01182	0.915649	1.1181	27.6641	27.644	0.0180512	1.20447	78.1249
G12	PACAP	IL-10	SYBR	1.01182	0.915649	1.1181	27.639	27.644	0.0180512	1.20447	77.9518
H1	ctrl	MARCO	SYBR	1	0.867096	1.15327	27.2041	27.0927	0.0979552	1.55663	84.528
H2	ctrl	MARCO	SYBR	1	0.867096	1.15327	27.0538	27.0927	0.0979552	1.55663	84.528
H3	ctrl	MARCO	SYBR	1	0.867096	1.15327	27.0201	27.0927	0.0979552	1.55663	84.528
H4	CuSO4	MARCO	SYBR	0.992353	0.926049	1.0634	27.1706	27.1525	0.0603386	1.55663	84.701
H5	CuSO4	MARCO	SYBR	0.992353	0.926049	1.0634	27.0851	27.1525	0.0603386	1.55663	84.701
H6	CuSO4	MARCO	SYBR	0.992353	0.926049	1.0634	27.2017	27.1525	0.0603386	1.55663	84.701
H7	PACAP+CuSO4	MARCO	SYBR	1.05829	0.986007	1.13588	26.9381	26.9563	0.0274824	1.55663	84.528
H8	PACAP+CuSO4	MARCO	SYBR	1.05829	0.986007	1.13588	26.9879	26.9563	0.0274824	1.55663	84.3549
H9	PACAP+CuSO4	MARCO	SYBR	1.05829	0.986007	1.13588	26.9429	26.9563	0.0274824	1.55663	84.1819
H10	PACAP	MARCO	SYBR	0.796118	0.66789	0.948965	27.0496	27.1406	0.131262	1.55663	84.1819
H11	PACAP	MARCO	SYBR	0.796118	0.66789	0.948965	27.0812	27.1406	0.131262	1.55663	84.1819
H12	PACAP	MARCO	SYBR	0.796118	0.66789	0.948965	27.2911	27.1406	0.131262	1.55663	84.1819
Well	Sample Name	Target Name	Reporter	RQ	RQ Min	RQ Max	Cт	Cт Mean	Cт SD	Ct Threshold	Tm1
A1	ctrl	Bact	SYBR				17.7693	17.7919	0.0867026	1.87482	83.2632
A2	ctrl	Bact	SYBR				17.8877	17.7919	0.0867026	1.87482	83.2632
A3	ctrl	Bact	SYBR				17.7188	17.7919	0.0867026	1.87482	83.2632
A4	CuSO4	Bact	SYBR				17.9563	17.9565	0.0130873	1.87482	83.4332
A5	CuSO4	Bact	SYBR				17.9435	17.9565	0.0130873	1.87482	83.4332
A6	CuSO4	Bact	SYBR				17.9697	17.9565	0.0130873	1.87482	83.4332
A7	PACAP+CuSO4	Bact	SYBR				17.586	17.6188	0.0292723	1.87482	83.6031
A8	PACAP+CuSO4	Bact	SYBR				17.6281	17.6188	0.0292723	1.87482	83.4332
A9	PACAP+CuSO4	Bact	SYBR				17.6422	17.6188	0.0292723	1.87482	83.2632
A10	PACAP	Bact	SYBR				18.266	18.3164	0.0616737	1.87482	83.0933
A11	PACAP	Bact	SYBR				18.3852	18.3164	0.0616737	1.87482	83.0933
A12	PACAP	Bact	SYBR				18.2979	18.3164	0.0616737	1.87482	83.0933
C2	ctrl	ATF3	SYBR	1	0.392774	2.54599	29.3337	28.9344	0.836595	2.16818	86.3223
C3	ctrl	ATF3	SYBR	1	0.392774	2.54599	29.3238	28.9344	0.836595	2.16818	86.3223
C4	ctrl	ATF3	SYBR	1	0.392774	2.54599	29.5053	28.9344	0.836595	2.16818	86.3223
C5	CuSO4	ATF3	SYBR	7.64864	4.83618	12.0967	26.3714	26.1638	0.29369	2.16818	86.3223
C7	CuSO4	ATF3	SYBR	7.64864	4.83618	12.0967	26.1214	26.1638	0.29369	2.16818	86.3223
C8	CuSO4	ATF3	SYBR	7.64864	4.83618	12.0967	25.9561	26.1638	0.29369	2.16818	86.3223
C9	PACAP+CuSO4	ATF3	SYBR	2.92854	2.16349	3.96411	26.9488	27.211	0.270927	2.16818	86.3223
C10	PACAP+CuSO4	ATF3	SYBR	2.92854	2.16349	3.96411	27.1944	27.211	0.270927	2.16818	86.3223
C11	PACAP+CuSO4	ATF3	SYBR	2.92854	2.16349	3.96411	27.4899	27.211	0.270927	2.16818	86.1523
C12	PACAP	ATF3	SYBR	0.0696448	0.0259169	0.187151	32.8007	33.3027	0.887527	2.16818	86.1523
D1	PACAP	ATF3	SYBR	0.0696448	0.0259169	0.187151	34.3274	33.3027	0.887527	2.16818	86.1523
D2	PACAP	ATF3	SYBR	0.0696448	0.0259169	0.187151	32.7799	33.3027	0.887527	2.16818	85.8124
D3	ctrl	IL-1	SYBR	1	0.810133	1.23437	29.2533	29.383	0.168505	1.89155	81.5637
D4	ctrl	IL-1	SYBR	1	0.810133	1.23437	29.5735	29.383	0.168505	1.89155	81.7337
D5	ctrl	IL-1	SYBR	1	0.810133	1.23437	29.3223	29.383	0.168505	1.89155	81.9036
D6	CuSO4	IL-1	SYBR	3.5777	3.45793	3.70161	27.6777	27.7086	0.0277089	1.89155	81.9036
D7	CuSO4	IL-1	SYBR	3.5777	3.45793	3.70161	27.7168	27.7086	0.0277089	1.89155	81.9036
D8	CuSO4	IL-1	SYBR	3.5777	3.45793	3.70161	27.7313	27.7086	0.0277089	1.89155	81.9036
D9	PACAP+CuSO4	IL-1	SYBR	2.55858	2.29179	2.85642	27.75	27.8545	0.0946843	1.89155	81.9036
D10	PACAP+CuSO4	IL-1	SYBR	2.55858	2.29179	2.85642	27.8789	27.8545	0.0946843	1.89155	81.7337
D11	PACAP+CuSO4	IL-1	SYBR	2.55858	2.29179	2.85642	27.9346	27.8545	0.0946843	1.89155	81.5637
D12	PACAP	IL-1	SYBR	0.701758	0.585876	0.840561	30.245	30.4184	0.15027	1.89155	81.5637
E1	PACAP	IL-1	SYBR	0.701758	0.585876	0.840561	30.5092	30.4184	0.15027	1.89155	81.3938
E2	PACAP	IL-1	SYBR	0.701758	0.585876	0.840561	30.5011	30.4184	0.15027	1.89155	81.2238
E3	ctrl	IL-6	SYBR	1	0.904227	1.10592	26.8761	26.9008	0.0263146	1.64006	79.8643
E4	ctrl	IL-6	SYBR	1	0.904227	1.10592	26.8979	26.9008	0.0263146	1.64006	80.0342
E5	ctrl	IL-6	SYBR	1	0.904227	1.10592	26.9285	26.9008	0.0263146	1.64006	80.0342
E6	CuSO4	IL-6	SYBR	1.44665	1.41604	1.4781	26.4718	26.868	0.0205398	1.64006	80.0342
E10	CuSO4	IL-6	SYBR	1.44665	1.41604	1.4781	26.4863	26.868	0.0205398	1.64006	80.0342
E11	CuSO4	IL-6	SYBR	1.44665	1.41604	1.4781	26.4458	26.868	0.0205398	1.64006	80.0342
E7	PACAP+CuSO4	IL-6	SYBR	0.860175	0.797597	0.934351	27.2627	27.2781	0.0171957	80.0104	79.6943
E8	PACAP+CuSO4	IL-6	SYBR	0.860175	0.797597	0.934351	27.275	27.2781	0.0171957	79.8383	79.5244
E9	PACAP+CuSO4	IL-6	SYBR	0.860175	0.797597	0.934351	27.2966	27.2781	0.0171957	79.8383	79.3544
E12	PACAP	IL-6	SYBR	0.717283	0.668504	0.769622	27.917	27.9046	0.0146353	1.64006	79.0145
F1	PACAP	IL-6	SYBR	0.717283	0.668504	0.769622	27.8885	27.9046	0.0146353	1.64006	79.1845
F2	PACAP	IL-6	SYBR	0.717283	0.668504	0.769622	27.9085	27.9046	0.0146353	1.64006	79.3544
F3	ctrl	IL-8	SYBR	1	0.898938	1.11242	26.3039	26.2732	0.0409536	1.21235	79.3544
F4	ctrl	IL-8	SYBR	1	0.898938	1.11242	26.2889	26.2732	0.0409536	1.21235	79.1845
F5	ctrl	IL-8	SYBR	1	0.898938	1.11242	26.2267	26.2732	0.0409536	1.21235	79.1845
F6	CuSO4	IL-8	SYBR	1.14341	1.10339	1.18489	26.2693	26.2444	0.029277	1.21235	79.1845
F7	CuSO4	IL-8	SYBR	1.14341	1.10339	1.18489	26.2122	26.2444	0.029277	1.21235	79.0145
F8	CuSO4	IL-8	SYBR	1.14341	1.10339	1.18489	26.2517	26.2444	0.029277	1.21235	79.0145
F9	PACAP+CuSO4	IL-8	SYBR	0.574868	0.545569	0.60574	26.8563	26.8987	0.0368742	1.21235	78.8446
F10	PACAP+CuSO4	IL-8	SYBR	0.574868	0.545569	0.60574	26.9159	26.8987	0.0368742	1.21235	78.6746
F11	PACAP+CuSO4	IL-8	SYBR	0.574868	0.545569	0.60574	26.9238	26.8987	0.0368742	1.21235	78.5047
F12	PACAP	IL-8	SYBR	0.594891	0.546702	0.647328	27.5917	27.5469	0.0444598	1.21235	78.1648
G1	PACAP	IL-8	SYBR	0.594891	0.546702	0.647328	27.5027	27.5469	0.0444598	1.21235	78.5047
G2	PACAP	IL-8	SYBR	0.594891	0.546702	0.647328	27.5463	27.5469	0.0444598	1.21235	78.5047
G3	ctrl	IL-10	SYBR	1	0.904692	1.10535	28.91	28.9337	0.0246747	1.13424	78.5047
G4	ctrl	IL-10	SYBR	1	0.904692	1.10535	28.9592	28.9337	0.0246747	1.13424	78.5047
G5	ctrl	IL-10	SYBR	1	0.904692	1.10535	28.932	28.9337	0.0246747	1.13424	78.5047
G6	CuSO4	IL-10	SYBR	1.56746	1.48763	1.65156	28.4017	28.4499	0.0451855	1.13424	78.3347
G7	CuSO4	IL-10	SYBR	1.56746	1.48763	1.65156	28.4913	28.4499	0.0451855	1.13424	78.3347
G8	CuSO4	IL-10	SYBR	1.56746	1.48763	1.65156	28.4567	28.4499	0.0451855	1.13424	78.1648
G9	PACAP+CuSO4	IL-10	SYBR	0.889075	0.852863	0.926824	28.9251	28.9302	0.0233176	1.13424	78.1648
G10	PACAP+CuSO4	IL-10	SYBR	0.889075	0.852863	0.926824	28.9098	28.9302	0.0233176	1.13424	77.9948
G11	PACAP+CuSO4	IL-10	SYBR	0.889075	0.852863	0.926824	28.9556	28.9302	0.0233176	1.13424	77.8249
G12	PACAP	IL-10	SYBR	0.843825	0.773648	0.920367	29.6494	29.7031	0.0479911	1.13424	84.7927
H1	PACAP	IL-10	SYBR	0.843825	0.773648	0.920367	29.7418	29.7031	0.0479911	1.13424	84.7927
H2	PACAP	IL-10	SYBR	0.843825	0.773648	0.920367	29.7183	29.7031	0.0479911	1.13424	84.7927
H3	ctrl	MARCO	SYBR	1	0.862862	1.15893	27.7594	27.6447	0.100526	1.52562	84.7927
H4	ctrl	MARCO	SYBR	1	0.862862	1.15893	27.5717	27.6447	0.100526	1.52562	84.7927
H5	ctrl	MARCO	SYBR	1	0.862862	1.15893	27.6032	27.6447	0.100526	1.52562	84.7927
H6	CuSO4	MARCO	SYBR	0.912149	0.818443	1.01658	27.9365	27.942	0.0966792	1.52562	84.7927
H7	CuSO4	MARCO	SYBR	0.912149	0.818443	1.01658	27.8482	27.942	0.0966792	1.52562	84.6228
H8	CuSO4	MARCO	SYBR	0.912149	0.818443	1.01658	28.0413	27.942	0.0966792	1.52562	84.4529
H9	PACAP+CuSO4	MARCO	SYBR	0.945684	0.906566	0.986489	27.5665	27.5521	0.0242621	1.52562	84.4529
H10	PACAP+CuSO4	MARCO	SYBR	0.945684	0.906566	0.986489	27.5241	27.5521	0.0242621	1.52562	84.2829
H11	PACAP+CuSO4	MARCO	SYBR	0.945684	0.906566	0.986489	27.5658	27.5521	0.0242621	1.52562	84.2829
H12	PACAP	MARCO	SYBR	0.844508	0.768723	0.927764	28.3639	28.3868	0.057941	1.52562	84.5228
	PACAP	MARCO	SYBR	0.844508	0.768723	0.927764	28.3881	28.3868	0.057941	1.52562	84.5228
	PACAP	MARCO	SYBR	0.844508	0.768723	0.927764	28.4083	28.3868	0.057941	1.52562	84.5228
Well	Sample Name	Target Name	Reporter	RQ	RQ Min	RQ Max	Cт	Cт Mean	Cт SD	Ct Threshold	Tm1
A1	ctrl	bact	SYBR				21.946	21.9611	0.013449	2.0501	83.4136
A2	ctrl	bact	SYBR				21.9657	21.9611	0.013449	2.0501	83.4136
A3	ctrl	bact	SYBR				21.9717	21.9611	0.013449	2.0501	83.588
A4	CuSO4	bact	SYBR				21.5201	21.5202	0.000475596	2.0501	83.588
A5	CuSO4	bact	SYBR				21.5207	21.5202	0.000475596	2.0501	83.588
A6	CuSO4	bact	SYBR				21.5197	21.5202	0.000475596	2.0501	83.7623
A7	CuSO4+PACAP	bact	SYBR				21.5432	21.583	0.0369083	2.0501	83.7623
A8	CuSO4+PACAP	bact	SYBR				21.6161	21.583	0.0369083	2.0501	83.588
A9	CuSO4+PACAP	bact	SYBR				21.5896	21.583	0.0369083	2.0501	83.4136
A10	PACAP	bact	SYBR				22.1618	22.208	0.0476046	2.0501	83.4136
A11	PACAP	bact	SYBR				22.2054	22.208	0.0476046	2.0501	83.4136
A12	PACAP	bact	SYBR				22.2569	22.208	0.0476046	2.0501	83.2393
B1	ctrl	IL-8	SYBR	1	0.958322	1.04349	28.2928	28.3247	0.035877	0.889084	78.0089
B2	ctrl	IL-8	SYBR	1	0.958322	1.04349	28.3178	28.3247	0.035877	0.889084	78.3576
B3	ctrl	IL-8	SYBR	1	0.958322	1.04349	28.3635	28.3247	0.035877	0.889084	78.3576
B4	CuSO4	IL-8	SYBR	3.56434	3.46378	3.7674	25.9525	25.9335	0.0228616	0.889084	78.3576
B5	CuSO4	IL-8	SYBR	3.56434	3.46378	3.7674	25.94	25.9335	0.0228616	0.889084	78.3576
B6	CuSO4	IL-8	SYBR	3.56434	3.46378	3.7674	25.9081	25.9335	0.0228616	0.889084	78.3576
B7	CuSO4+PACAP	IL-8	SYBR	2.11687	1.98257	2.26028	26.8212	26.8646	0.0460228	0.889084	78.1832
B8	CuSO4+PACAP	IL-8	SYBR	2.11687	1.98257	2.26028	26.8597	26.8646	0.0460228	0.889084	78.1832
B9	CuSO4+PACAP	IL-8	SYBR	2.11687	1.98257	2.26028	26.9129	26.8646	0.0460228	0.889084	78.1832
B10	PACAP	IL-8	SYBR	0.702728	0.638144	0.773848	29.1607	29.0806	0.0725406	0.889084	78.1832
B11	PACAP	IL-8	SYBR	0.702728	0.638144	0.773848	29.0194	29.0806	0.0725406	0.889084	78.1832
B12	PACAP	IL-8	SYBR	0.702728	0.638144	0.773848	29.0615	29.0806	0.0725406	0.889084	77.8346
C1	ctrl	CXCR1	SYBR	1	0.940779	1.06295	23.9071	23.8485	0.053271	1.25911	84.9827
C2	ctrl	CXCR1	SYBR	1	0.940779	1.06295	23.8355	23.8485	0.053271	1.25911	85.1571
C3	ctrl	CXCR1	SYBR	1	0.940779	1.06295	23.803	23.8485	0.053271	1.25911	85.3314
C4	CuSO4	CXCR1	SYBR	1.09852	1.09695	1.1001	23.2718	23.272	0.00119797	1.25911	85.3314
C5	CuSO4	CXCR1	SYBR	1.09852	1.09695	1.1001	23.2733	23.272	0.00119797	1.25911	85.3314
C6	CuSO4	CXCR1	SYBR	1.09852	1.09695	1.1001	23.271	23.272	0.00119797	1.25911	85.3314
C7	CuSO4+PACAP	CXCR1	SYBR	0.735705	0.6731	0.804134	23.8454	23.9132	0.0710261	1.25911	85.1571
C8	CuSO4+PACAP	CXCR1	SYBR	0.735705	0.6731	0.804134	23.9071	23.9132	0.0710261	1.25911	85.1571
C9	CuSO4+PACAP	CXCR1	SYBR	0.735705	0.6731	0.804134	23.987	23.9132	0.0710261	1.25911	84.9827
C10	PACAP	CXCR1	SYBR	1.08688	1.03032	1.14655	23.974	23.9753	0.00688673	1.25911	84.9827
C11	PACAP	CXCR1	SYBR	1.08688	1.03032	1.14655	23.9827	23.9753	0.00688673	1.25911	84.9827
C12	PACAP	CXCR1	SYBR	1.08688	1.03032	1.14655	23.9691	23.9753	0.00688673	1.25911	84.8084
D1	ctrl	CXCR2	SYBR	1	0.946939	1.05603	23.7772	23.7922	0.0471903	1.52399	79.9267
D2	ctrl	CXCR2	SYBR	1	0.946939	1.05603	23.845	23.7922	0.0471903	1.52399	80.101
D3	ctrl	CXCR2	SYBR	1	0.946939	1.05603	23.7542	23.7922	0.0471903	1.52399	80.101
D4	CuSO4	CXCR2	SYBR	1.03248	0.988508	1.0784	23.2752	23.3051	0.0391648	1.52399	80.2754
D5	CuSO4	CXCR2	SYBR	1.03248	0.988508	1.0784	23.3494	23.3051	0.0391648	1.52399	80.101
D6	CuSO4	CXCR2	SYBR	1.03248	0.988508	1.0784	23.2907	23.3051	0.0391648	1.52399	80.101
D7	CuSO4+PACAP	CXCR2	SYBR	0.739614	0.697946	0.783769	23.8223	23.8492	0.0368968	1.52399	80.101
D8	CuSO4+PACAP	CXCR2	SYBR	0.739614	0.697946	0.783769	23.834	23.8492	0.0368968	1.52399	79.9267
D9	CuSO4+PACAP	CXCR2	SYBR	0.739614	0.697946	0.783769	23.8912	23.8492	0.0368968	1.52399	79.9267
D10	PACAP	CXCR2	SYBR	1.07971	1.01977	1.14318	23.9073	23.9284	0.0194062	1.52399	79.9267
D11	PACAP	CXCR2	SYBR	1.07971	1.01977	1.14318	23.9326	23.9284	0.0194062	1.52399	79.7523
D12	PACAP	CXCR2	SYBR	1.07971	1.01977	1.14318	23.9454	23.9284	0.0194062	1.52399	79.578
E1	ctrl	TNF	SYBR	1	0.904838	1.10517	26.1836	26.2327	0.0889892	1.75142	80.6241
E2	ctrl	TNF	SYBR	1	0.904838	1.10517	26.3354	26.2327	0.0889892	1.75142	80.7984
E3	ctrl	TNF	SYBR	1	0.904838	1.10517	26.179	26.2327	0.0889892	1.75142	80.9728
E4	CuSO4	TNF	SYBR	1.77855	1.75137	1.80615	24.9532	24.961	0.0138512	1.75142	80.9728
E5	CuSO4	TNF	SYBR	1.77855	1.75137	1.80615	24.977	24.961	0.0138512	1.75142	80.9728
E6	CuSO4	TNF	SYBR	1.77855	1.75137	1.80615	24.9529	24.961	0.0138512	1.75142	80.7984
E7	CuSO4+PACAP	TNF	SYBR	1.10399	1.03414	1.17856	25.6601	25.7118	0.0458087	1.75142	80.7984
E8	CuSO4+PACAP	TNF	SYBR	1.10399	1.03414	1.17856	25.7278	25.7118	0.0458087	1.75142	80.6241
E9	CuSO4+PACAP	TNF	SYBR	1.10399	1.03414	1.17856	25.7474	25.7118	0.0458087	1.75142	80.6241
E10	PACAP	TNF	SYBR	0.771723	0.700251	0.850489	26.8174	26.8534	0.073379	1.75142	80.6241
E11	PACAP	TNF	SYBR	0.771723	0.700251	0.850489	26.805	26.8534	0.073379	1.75142	80.4497
E12	PACAP	TNF	SYBR	0.771723	0.700251	0.850489	26.9379	26.8534	0.073379	1.75142	80.2754
Well	Sample Name	Target Name	Reporter	RQ	RQ Min	RQ Max	Cт	Cт Mean	Cт SD	Ct Threshold	Tm1
A1	ctrl	bact	SYBR				22.3837	22.3825	0.0194309	1.67113	83.3764
A2	ctrl	bact	SYBR				22.3625	22.3825	0.0194309	1.67113	83.3764
A3	ctrl	bact	SYBR				22.4013	22.3825	0.0194309	1.67113	83.3764
A4	CuSO4	bact	SYBR				21.5161	21.5021	0.0209676	1.67113	83.5518
A5	CuSO4	bact	SYBR				21.5121	21.5021	0.0209676	1.67113	83.5518
A6	CuSO4	bact	SYBR				21.478	21.5021	0.0209676	1.67113	83.7272
A7	CuSO4+PACAP	bact	SYBR				21.9084	21.9139	0.0150675	1.67113	83.5518
A8	CuSO4+PACAP	bact	SYBR				21.9309	21.9139	0.0150675	1.67113	83.5518
A9	CuSO4+PACAP	bact	SYBR				21.9024	21.9139	0.0150675	1.67113	83.3764
A10	PACAP	bact	SYBR				21.7909	21.8761	0.0822614	1.67113	83.3764
A11	PACAP	bact	SYBR				21.8825	21.8761	0.0822614	1.67113	83.201
A12	PACAP	bact	SYBR				21.955	21.8761	0.0822614	1.67113	83.201
B1	ctrl	IL-8	SYBR	1	0.967339	1.03376	29.9375	29.9181	0.022707	1.03886	78.1147
B2	ctrl	IL-8	SYBR	1	0.967339	1.03376	29.8931	29.9181	0.022707	1.03886	78.2901
B3	ctrl	IL-8	SYBR	1	0.967339	1.03376	29.9236	29.9181	0.022707	1.03886	78.4654
B4	CuSO4	IL-8	SYBR	3.36269	3.14576	3.56106	26.9699	26.9224	0.0412012	1.03886	78.2901
B5	CuSO4	IL-8	SYBR	3.36269	3.14576	3.56106	26.9002	26.9224	0.0412012	1.03886	78.2901
B6	CuSO4	IL-8	SYBR	3.36269	3.14576	3.56106	26.897	26.9224	0.0412012	1.03886	78.2901
B7	CuSO4+PACAP	IL-8	SYBR	1.70074	1.46423	2.01314	28.482	28.5385	0.0564862	1.03886	78.2901
B8	CuSO4+PACAP	IL-8	SYBR	1.70074	1.46423	2.01314	28.595	28.5385	0.0564862	1.03886	78.2901
B9	CuSO4+PACAP	IL-8	SYBR	1.70074	1.46423	2.01314	28.5384	28.5385	0.0564862	1.03886	78.1147
B10	PACAP	IL-8	SYBR	1.5328	1.39112	1.6889	28.7733	28.7956	0.0291868	1.03886	77.9393
B11	PACAP	IL-8	SYBR	1.5328	1.39112	1.6889	28.7848	28.7956	0.0291868	1.03886	77.9393
B12	PACAP	IL-8	SYBR	1.5328	1.39112	1.6889	28.8286	28.7956	0.0291868	1.03886	77.7639
C1	ctrl	CXCR1	SYBR	1	0.903634	1.10664	27.0404	27.096	0.0891046	1.13468	84.7796
C2	ctrl	CXCR1	SYBR	1	0.903634	1.10664	27.1987	27.096	0.0891046	1.13468	84.955
C3	ctrl	CXCR1	SYBR	1	0.903634	1.10664	27.0487	27.096	0.0891046	1.13468	84.955
C4	CuSO4	CXCR1	SYBR	1.18029	1.13867	1.22129	26.9115	26.8993	0.0329768	1.13468	84.955
C5	CuSO4	CXCR1	SYBR	1.18029	1.13867	1.22129	26.862	26.8993	0.0329768	1.13468	84.955
C6	CuSO4	CXCR1	SYBR	1.18029	1.13867	1.22129	26.9244	26.8993	0.0329768	1.13468	84.955
C7	CuSO4+PACAP	CXCR1	SYBR	1.08637	1.06151	1.12493	26.9904	27.0404	0.0602565	1.13468	84.955
C8	CuSO4+PACAP	CXCR1	SYBR	1.08637	1.06151	1.12493	27.0236	27.0404	0.0602565	1.13468	84.955
C9	CuSO4+PACAP	CXCR1	SYBR	1.08637	1.06151	1.12493	27.1073	27.0404	0.0602565	1.13468	84.7796
C10	PACAP	CXCR1	SYBR	1.24877	1.20864	1.29474	26.7808	26.8119	0.0534031	1.13468	84.6042
C11	PACAP	CXCR1	SYBR	1.24877	1.20864	1.29474	26.8202	26.8119	0.0534031	1.13468	84.6042
C12	PACAP	CXCR1	SYBR	1.24877	1.20864	1.29474	26.8354	26.8119	0.0534031	1.13468	84.4288
D1	ctrl	CXCR2	SYBR	1	0.966621	1.03453	26.6739	26.676	0.02358	1.29118	80.7456
D2	ctrl	CXCR2	SYBR	1	0.966621	1.03453	26.6902	26.676	0.02358	1.29118	80.9209
D3	ctrl	CXCR2	SYBR	1	0.966621	1.03453	26.6639	26.676	0.02358	1.29118	81.0963
D4	CuSO4	CXCR2	SYBR	1.14998	1.11982	1.18225	26.5714	26.5955	0.0132872	1.29118	81.0963
D5	CuSO4	CXCR2	SYBR	1.14998	1.11982	1.18225	26.5967	26.5955	0.0132872	1.29118	80.9209
D6	CuSO4	CXCR2	SYBR	1.14998	1.11982	1.18225	26.6185	26.5955	0.0132872	1.29118	80.9209
D7	CuSO4+PACAP	CXCR2	SYBR	0.830506	0.790356	0.870071	26.9551	26.9961	0.0392526	1.29118	80.7456
D8	CuSO4+PACAP	CXCR2	SYBR	0.830506	0.790356	0.870071	27.0921	26.9961	0.0392526	1.29118	80.5702
D9	CuSO4+PACAP	CXCR2	SYBR	0.830506	0.790356	0.870071	26.9409	26.9961	0.0392526	1.29118	80.5702
D10	PACAP	CXCR2	SYBR	1.1645	1.12452	1.20044	26.6561	26.6633	0.0121461	1.29118	80.7456
D11	PACAP	CXCR2	SYBR	1.1645	1.12452	1.20044	26.6848	26.6633	0.0121461	1.29118	80.5702
D12	PACAP	CXCR2	SYBR	1.1645	1.12452	1.20044	26.6391	26.6633	0.0121461	1.29118	80.3948
E1	ctrl	TNF	SYBR	1	0.976971	1.02357	29.9441	29.9422	0.00788108	1.69214	80.5702
E2	ctrl	TNF	SYBR	1	0.976971	1.02357	29.9489	29.9422	0.00788108	1.69214	80.7456
E3	ctrl	TNF	SYBR	1	0.976971	1.02357	29.9335	29.9422	0.00788108	1.69214	80.9209
E4	CuSO4	TNF	SYBR	1.31441	1.92911	1.71844	29.8902	29.8761	0.0202973	1.69214	80.9209
E5	CuSO4	TNF	SYBR	1.31441	1.92911	1.71844	29.8795	29.8761	0.0202973	1.69214	80.9209
E6	CuSO4	TNF	SYBR	1.31441	1.92911	1.71844	29.8486	29.8761	0.0202973	1.69214	80.9209
E7	CuSO4+PACAP	TNF	SYBR	1.05636	1.04331	1.08178	29.8827	29.9106	0.0388883	1.69214	80.7456
E8	CuSO4+PACAP	TNF	SYBR	1.05636	1.04331	1.08178	29.9024	29.9106	0.0388883	1.69214	80.7456
E9	CuSO4+PACAP	TNF	SYBR	1.05636	1.04331	1.08178	29.9194	29.9106	0.0388883	1.69214	80.5702
E10	PACAP	TNF	SYBR	1.05047	1.02917	1.07125	29.8755	29.9151	0.0202973	1.69214	80.5702
E11	PACAP	TNF	SYBR	1.05047	1.02917	1.07125	29.9137	29.9151	0.0202973	1.69214	80.3948
E12	PACAP	TNF	SYBR	1.05047	1.02917	1.07125	29.9561	29.9151	0.0202973	1.69214	80.2194
Well	Sample Name	Target Name	Reporter	RQ	RQ Min	RQ Max	Cт	Cт Mean	Cт SD	Ct Threshold	Tm1
A1	ctrl	bact	SYBR				15.48	15.41	0.09	1.37888	85.19
A2	ctrl	bact	SYBR				15.43	15.41	0.09	1.37888	85.19
A3	ctrl	bact	SYBR				15.31	15.41	0.09	1.37888	85.19
B1	CuSO4	bact	SYBR				15.30	15.21	0.11	1.37888	85.19
B2	CuSO4	bact	SYBR				15.08	15.21	0.11	1.37888	85.19
B3	CuSO4	bact	SYBR				15.25	15.21	0.11	1.37888	85.19
C1	CuSO4+PACAP	bact	SYBR				14.97	14.98	0.05	1.37888	85.19
C2	CuSO4+PACAP	bact	SYBR				15.03	14.98	0.05	1.37888	85.21
C3	CuSO4+PACAP	bact	SYBR				14.94	14.98	0.05	1.37888	85.21
D1	PACAP	bact	SYBR				14.96	14.98	0.03	1.37888	85.21
D2	PACAP	bact	SYBR				15.01	14.98	0.03	1.37888	85.21
D3	PACAP	bact	SYBR				14.96	14.98	0.03	1.37888	85.21
A7	ctrl	CXCR1	SYBR	1			25.74	25.66	0.07	1.37888	85.71
A8	ctrl	CXCR1	SYBR	1			25.65	25.66	0.07	1.37888	85.71
A9	ctrl	CXCR1	SYBR	1			25.59	25.66	0.07	1.37888	85.71
B7	CuSO4	CXCR1	SYBR	1.2			25.06	25.12	0.05	1.37888	85.71
B8	CuSO4	CXCR1	SYBR	1.2			25.15	25.12	0.05	1.37888	85.71
B9	CuSO4	CXCR1	SYBR	1.2			25.14	25.12	0.05	1.37888	85.71
C7	CuSO4+PACAP	CXCR1	SYBR	1.13			24.98	25.06	0.20	1.37888	85.71
C8	CuSO4+PACAP	CXCR1	SYBR	1.13			25.30	25.06	0.20	1.37888	85.71
C9	CuSO4+PACAP	CXCR1	SYBR	1.13			24.92	25.06	0.20	1.37888	85.71
D7	PACAP	CXCR1	SYBR	1.8			24.34	24.35	0.01	1.37888	85.71
D8	PACAP	CXCR1	SYBR	1.8			24.36	24.35	0.01	1.37888	86.21
D9	PACAP	CXCR1	SYBR	1.8			24.33	24.35	0.01	1.37888	86.21
A10	ctrl	CXCR2	SYBR	1			26.18	26.19	0.18	1.37888	81.76
A11	ctrl	CXCR2	SYBR	1			26.02	26.19	0.18	1.37888	81.76
A12	ctrl	CXCR2	SYBR	1			26.37	26.19	0.18	1.37888	81.75
B10	CuSO4	CXCR2	SYBR	1.26			25.73	25.66	0.06	1.37888	81.26
B11	CuSO4	CXCR2	SYBR	1.26			25.62	25.66	0.06	1.37888	81.26
B12	CuSO4	CXCR2	SYBR	1.26			25.63	25.66	0.06	1.37888	81.26
C10	CuSO4+PACAP	CXCR2	SYBR	0.95			25.69	25.83	0.12	1.37888	81.74
C11	CuSO4+PACAP	CXCR2	SYBR	0.95			25.88	25.83	0.12	1.37888	81.26
C12	CuSO4+PACAP	CXCR2	SYBR	0.95			25.91	25.83	0.12	1.37888	81.26
D10	PACAP	CXCR2	SYBR	1.44			25.32	25.24	0.23	1.37888	81.26
D11	PACAP	CXCR2	SYBR	1.44			24.98	25.24	0.23	1.37888	81.74
D12	PACAP	CXCR2	SYBR	1.44			25.43	25.24	0.23	1.37888	81.74
A10	ctrl	TNF	SYBR	1			25.34	25.19	0.13	1.37888	82.24
A11	ctrl	TNF	SYBR	1			25.13	25.19	0.13	1.37888	82.24
A12	ctrl	TNF	SYBR	1			25.11	25.19	0.13	1.37888	81.74
B10	CuSO4	TNF	SYBR	0.9			25.06	25.15	0.12	1.37888	81.74
B11	CuSO4	TNF	SYBR	0.9			25.11	25.15	0.12	1.37888	81.74
B12	CuSO4	TNF	SYBR	0.9			25.29	25.15	0.12	1.37888	82.24
C10	CuSO4+PACAP	TNF	SYBR	0.79			25.03	25.10	0.19	1.37888	82.24
C11	CuSO4+PACAP	TNF	SYBR	0.79			25.31	25.10	0.19	1.37888	81.74
C12	CuSO4+PACAP	TNF	SYBR	0.79			24.95	25.10	0.19	1.37888	82.24
D10	PACAP	TNF	SYBR	1			24.67	24.77	0.09	1.37888	82.24
D11	PACAP	TNF	SYBR	1			24.78	24.77	0.09	1.37888	82.24
D12	PACAP	TNF	SYBR	1			24.85	24.77	0.09	1.37888	82.24
