# Supplementary material for: Pituitary adenylate cyclase–activating polypeptide (PACAP-38) plays an inhibitory role against inflammation induced by chemical damage to zebrafish hair cells
Source: PLoS One. 2018 Jun 1;13(6):e0198180. doi: 10.1371/journal.pone.0198180 (PMC5983416; doi:10.1371/journal.pone.0198180)
Supplement: S4 File — (XLSX) [file pone.0198180.s004.xlsx]

## Sheet: PACAP receptors
Well	Sample name	Well Name	Ct mean (dR)	dd Ct	Threshold (dR)	Tm Product 1 (-R'(T))	Reporter
A1	larvae	b-actin	15.01		1236.000	81.22	SYBR
A2	larvae	b-actin	14.91		1236.000	81.22	SYBR
A3	larvae	b-actin	14.94		1236.000	81.22	SYBR
B1	larvae	vipr2	22.32	0.00630189	1236.000	80.23	SYBR
B2	larvae	vipr2	22.27	0.00608722	1236.000	80.04	SYBR
B3	larvae	vipr2	22.27	0.00621513	1236.000	80.04	SYBR
C1	larvae	vipr1a	23.47	0.00283979	1236.000	84.22	SYBR
C2	larvae	vipr1a	23.28	0.00302259	1236.000	84.22	SYBR
C3	larvae	vipr1a	23.95	0.00193963	1236.000	83.70	SYBR
D1	larvae	vipr1b	22.47	0.00567958	1236.000	85.22	SYBR
D2	larvae	vipr1b	22.56	0.00497875	1236.000	85.22	SYBR
D3	larvae	vipr1b	22.99	0.00377319	1236.000	85.22	SYBR
E1	larvae	adcyap1r1a	18.9	0.0674518	1236.000	84.22	SYBR
E2	larvae	adcyap1r1a	19.07	0.0559391	1236.000	84.22	SYBR
E3	larvae	adcyap1r1a	19.48	0.0429857	1236.000	84.73	SYBR
F1	larvae	adcyap1r1b	19.94	0.0297699	1236.000	84.22	SYBR
F2	larvae	adcyap1r1b	20.05	0.0217929	1236.000	84.22	SYBR
F3	larvae	adcyap1r1b	20.02	0.0238478	1236.000	84.22	SYBR
A1	neutrophils	b-actin	18.07		1236.000	81.41	SYBR
A2	neutrophils	b-actin	17.95		1236.000	81.41	SYBR
A3	neutrophils	b-actin	17.98		1236.000	81.42	SYBR
B1	neutrophils	vipr2	32.84	3.57921e-05	1236.000	80.15	SYBR
B2	neutrophils	vipr2	33.36	2.29682e-05	1236.000	80.14	SYBR
B3	neutrophils	vipr2	32.76	3.55448e-05	1236.000	80.24	SYBR
C1	neutrophils	vipr1a	41.55	8.54704e-08	1236.000	84.36	SYBR
C2	neutrophils	vipr1a	35.56	4.99875e-06	1236.000	84.32	SYBR
C3	neutrophils	vipr1a	36.45	2.75408e-06	1236.000	84.11	SYBR
D1	neutrophils	vipr1b	25.21	0.00708999	1236.000	84.82	SYBR
D2	neutrophils	vipr1b	25.4	0.00571908	1236.000	85.16	SYBR
D3	neutrophils	vipr1b	25.57	0.00519018	1236.000	85.22	SYBR
E1	neutrophils	adcyap1r1a	23.61	0.0214928	1236.000	84.68	SYBR
E2	neutrophils	adcyap1r1a	23.34	0.0238478	1236.000	84.42	SYBR
E3	neutrophils	adcyap1r1a	23.83	0.017337	1236.000	84.73	SYBR
F1	neutrophils	adcyap1r1b	37.86	6.41553e-06	1236.000	84.39	SYBR
F2	neutrophils	adcyap1r1b	37.86	6.876e-06	1236.000	84.36	SYBR
F3	neutrophils	adcyap1r1b	37.99	5.3948e-06	1236.000	84.22	SYBR
A1	kidney	b-actin	18.3		1236.000	81.46	SYBR
A2	kidney	b-actin	18.05		1236.000	81.45	SYBR
A3	kidney	b-actin	18.17		1236.000	81.46	SYBR
B1	kidney	vipr2	28.82	0.000681027	1236.000	80.44	SYBR
B2	kidney	vipr2	29	0.0005055	1236.000	80.16	SYBR
B3	kidney	vipr2	28.79	0.000635421	1236.000	80.23	SYBR
C1	kidney	vipr1a	31.25	0.000126375	1236.000	84.22	SYBR
C2	kidney	vipr1a	30.84	0.000141197	1236.000	84.21	SYBR
C3	kidney	vipr1a	31.08	0.000129928	1236.000	83.59	SYBR
D1	kidney	vipr1b	25.01	0.00955188	1236.000	85.14	SYBR
D2	kidney	vipr1b	24.97	0.00825795	1236.000	85.62	SYBR
D3	kidney	vipr1b	25.24	0.00744248	1236.000	85.21	SYBR
E1	kidney	adcyap1r1a	23.13	0.0351581	1236.000	84.55	SYBR
E2	kidney	adcyap1r1a	23.23	0.0275845	1236.000	84.56	SYBR
E3	kidney	adcyap1r1a	23.17	0.03125	1236.000	84.73	SYBR
F1	kidney	adcyap1r1b	32.61	0.000309023	1236.000	84.34	SYBR
F2	kidney	adcyap1r1b	32.83	0.000239116	1236.000	84.36	SYBR
F3	kidney	adcyap1r1b	32.73	0.000298496	1236.000	84.22	SYBR
